# Supplementary material for: Activation of α7-nAChRs Promotes the Clearance of α-Synuclein and Protects Against Apoptotic Cell Death Induced by Exogenous α-Synuclein Fibrils
Source: Front Cell Dev Biol. 2021 Feb 25;9:637319. doi: 10.3389/fcell.2021.637319 (PMC7947362; doi:10.3389/fcell.2021.637319)
Supplement: Supplementary file 1 [file Data_Sheet_1.ZIP]

Archive with 21 entries (21 files):
- spFig.2A.tif
- Fig.3A Bax.tif
- Fig.3A Bcl-2.tif
- Fig.3A beta-actin.tif
- Fig.3A caspase-3.tif
- Fig.4A aSyn.tif
- Fig.4A beta-actin-New.tif
- Fig.4D SDS-aSyn.tif
- Fig.4D SDS-beta-actin.tif
- Fig.4D TX-100-aSyn.tif
- Fig.4D TX-100-beta-actin.tif
- Fig.4G aSyn.tif
- Fig.4G beta-actin.tif
- Fig.4G GFP.tif
- Fig.4G His-tag.tif
- spFig.1A haSyn-merge.tif
- spFig.1A His-tag-merge.tif
- spFig.1D.tif
- spFig.2A aSyn.tif
- spFig.2A GFP.tif
- spFig.2A β-actin.tif
